# Supplementary material for: Gut microbiota reflect adaptation of cave-dwelling tadpoles to resource scarcity
Source: ISME J. 2024 Jan 10;18(1):wrad009. doi: 10.1093/ismejo/wrad009 (PMC10811740; doi:10.1093/ismejo/wrad009)
Supplement: Supplementary_data_2_wrad009 [file supplementary_data_2_wrad009.xlsx]

## Sheet: Table S1
Table S1 Morphological traits of tadpoles collected from filed.
Environment	Developmental stage	Body Weight (g)	Body Length (cm)	Eye diameter (cm)
Cave	25	2.98	8.281	0.135			Factor: Body weight
Cave	25	3.34	8.325	0.144			Source	Type Ⅲ sum of squares	df	Mean Square	F	Sig.
Cave	25	3.74	7.712	0.152			Corrected model	1518.646a	16	94.9154	89.7781	1.9351e-92
Cave	25	5.07	9.287	0.181			Intercept	2235.99	1	2235.99	2114.97	3.31698e-122
Cave	25	4.34	8.409	0.126			Environment	44.7515	1	44.7515	42.3293	4.33712e-10
Cave	25	3.58	7.991	0.172			Stages	735.896	8	91.987	87.0082	4.47227e-67
Cave	25	2.93	7.467	0.147			Interaction	103.326	7	14.7609	13.9619	3.34554e-15
Cave	25	3.33	8.033	0.143			Error	257.962	244	1.05722
Cave	25	2.38	7.303	0.135			Total	4687.35	261
Cave	25	3.26	8.004	0.153			Corrected total	1776.61	260
Cave	25	3.21	8.378	0.128			a. R Squared = .855（Adjusted R Squared = .845）
Cave	25	2.72	7.547	0.127
Cave	25	2.24	7.577	0.124			Factor: Body length
Cave	25	4.55	8.266	0.171			Source	Type Ⅲ sum of squares	df	Mean Square	F	Sig.
Cave	25	2.44	7.71	0.13			Corrected model	805.063a	16	50.3164	42.1543	2.76307e-60
Cave	25	1.97	6.516	0.111			Intercept	5586.23	1	5586.23	4680.05	5.77719e-159
Cave	25	1.69	6.203	0.112			Environment	2.99282	1	2.99282	2.50734	0.11464
Cave	25	3.6	8.676	0.161			Stages	316.054	8	39.5068	33.0981	8.86195e-35
Cave	25	2.71	7.887	0.097			Interaction	31.267	7	4.46671	3.74214	0.000724479
Cave	25	2.19	7.188	0.093			Error	285.277	239	1.19363
Cave	25	2.93	7.495	0.138			Total	15360	256
Cave	25	2.49	7.3	0.154			Corrected total	1090.34	255
Cave	25	2.24	6.874	0.132			a. R Squared = .738（Adjusted R Squared = .721）
Cave	25	1.84	6.936	0.123
Cave	25	3.32	8.131	0.116			Factor: Eye diameter
Cave	25	2.09	7.014	0.134			Source	Type Ⅲ sum of squares	df	Mean Square	F	Sig.
Cave	25	1.39	6.506	0.068			Corrected model	1.675a	16	0.1047	153.576	2.11664e-117
Cave	25	2.4	7.551	0.124			Intercept	4.41047	1	4.41047	6469.4	1.23125e-177
Cave	25	2.12	7.337	0.114			Environment	0.013906	1	0.013906	20.3977	9.80021e-06
Cave	25	2.19	7.486	0.115			Stages	0.737682	8	0.0922103	135.257	3.53723e-85
Cave	25	1.5	6.209	0.11			Interaction	0.00953127	7	0.00136161	1.99725	0.0561373
Cave	25	1.64	6.608	0.112			Error	0.166345	244	0.000681743
Cave	25	1.88	7.115	0.107			Total	9.84377	261
Cave	25	1.32	5.976	0.098			Corrected total	1.84154	260
Cave	25	1.91	7.446	0.094			a. R Squared = .910（Adjusted R Squared = .904）
Cave	25	2.11	7.314	0.098
Cave	25	1.37	6.601	0.095
Cave	25	2.09	7.65	0.118
Cave	25	1.59	6.112	0.076
Cave	25	1.78	6.736	0.092
Cave	25	1.1	5.51	0.095
Cave	25	2.28	7.472	0.154
Cave	25	1.33	5.685	0.07
Cave	25	1.16	5.425	0.106
Cave	25	1.38	6.417	0.104
Cave	25	1.02	5.747	0.098
Cave	25	1.23	5.493	0.129
Cave	25	0.68	4.679	0.064
Cave	25	1.46		0.08
Cave	25	1.52	6.411	0.091
Cave	25	0.66	4.541	0.06
Cave	25	0.69	4.879	0.077
Cave	25	0.95	5.47	0.104
Cave	25	0.97	5.298	0.065
Cave	25	0.69	4.824	0.072
Cave	25	0.67	5.055	0.064
Cave	25	2.26		0.116
Cave	25	0.91	5.034	0.1
Cave	25	1.61	6.277	0.128
Cave	25	1.27	5.745	0.104
Cave	25	1.28	5.884	0.107
Cave	25	0.99	5.436	0.089
Cave	25	1.01	5.477	0.093
Cave	25	1.06	5.662	0.122
Cave	25	0.87	5.017	0.08
Cave	25	0.79	4.687	0.076
Cave	25	1	5.546	0.098
Cave	25	1.27	5.577	0.121
Cave	25	1.14	5.564	0.109
Cave	25	0.55	4.139	0.064
Cave	25	0.96	5.556	0.093
Cave	25	0.97	5.63	0.091
Cave	25	0.85	5.2	0.09
Cave	25	0.49	4.392	0.079
Cave	25	0.95	5.117	0.068
Cave	25	0.8	5.33	0.068
Cave	25	0.6	4.411	0.086
Cave	25	0.62	4.38	0.066
Cave	25	0.8	4.906	0.093
Cave	25	0.62	4.473	0.077
Cave	25	0.57	4.437	0.092
Cave	25	0.42	3.906	0.065
Cave	25	0.42	4.135	0.063
Cave	25	0.94	5.56	0.116
Cave	25	0.57	4.21	0.09
Cave	25	0.64	4.645	0.086
Cave	25	0.53	3.932	0.075
Cave	25	0.61	4.768	0.078
Cave	25	0.75	4.94	0.107
Cave	25	0.55	3.997	0.071
Cave	25	0.5	4.428	0.074
Cave	25	0.5	4.388	0.067
Cave	25	0.44	4.144	0.059
Cave	25	0.63	4.903	0.077
Cave	25	0.42	4.413	0.056
Cave	25	0.49	4.194	0.05
Cave	25	0.67	4.728	0.092
Cave	25	0.46	4.388	0.07
Cave	25	0.48	4.167	0.075
Cave	25	0.51	4.079	0.085
Cave	25	0.48	4.167	0.063
Cave	25	0.56	4.117	0.121
Cave	25	0.3	3.509	0.051
Cave	25	0.32	3.3	0.061
Cave	28	4.74	8.968	0.162
Cave	28	4.51		0.165
Cave	28	6.17	10.244	0.202
Cave	28	3.51	8.484	0.157
Cave	28	4.13	8.378	0.179
Cave	28	3.74	8.598	0.127
Cave	28	3.58	8.139	0.16
Cave	28	2.49	7.056	0.124
Cave	28	4.22	9.016	0.146
Cave	28	3.62	8.204	0.183
Cave	28	3.78	8.207	0.13
Cave	28	2.57	7.012	0.123
Cave	28	4.89	8.833	0.125
Cave	28	3.2	8.309	0.157
Cave	28	2.11	7.132	0.113
Cave	28	1.98	6.665	0.154
Cave	35	4.23	9.054	0.212
Cave	35	6.04	8.928	0.232
Cave	35	5.42	9.828	0.254
Cave	35	6.06	10.144	0.224
Cave	35	3.85	8.971	0.206
Cave	35	4.93	9.23	0.159
Cave	37	7.03	10.49	0.283
Cave	37	5.82	10.362	0.27
Cave	37	5.13	9.564	0.21
Cave	37	5	9.228	0.224
Cave	37	5.5	9.747	0.27
Cave	38	7.78	10.288	0.294
Cave	38	10.16	12.336	0.345
Cave	38	6.86	10.634	0.32
Cave	38	8.66	11.453	0.345
Cave	39	5.89	10.466	0.335
Cave	39	6	9.856	0.33
Cave	39	8.47	11.322	0.296
Cave	39	6.31	9.642	0.323
Cave	39	5.53	9.926	0.317
Cave	40	9.83	11.634	0.334
Cave	40	5.43	9.665	0.329
Cave	40	5.06	9.685	0.338
Cave	40	5.66	9.736	0.323
Cave	40	5.92	9.177	0.339
Cave	42	4.94	9.383	0.331
Outside	25	0.94	4.649	0.123
Outside	28	3.91	8.139	0.195
Outside	28	3.68	7.946	0.207
Outside	28	3.78	7.72	0.202
Outside	28	2.31	6.846	0.181
Outside	28	2.93	7.317	0.198
Outside	28	3.13	8.093	0.2
Outside	28	3.9	8.308	0.198
Outside	28	2.75	7.329	0.195
Outside	28	2.73	7.612	0.212
Outside	28	3.19	8.175	0.202
Outside	28	3.95	8.1	0.221
Outside	28	3.38	7.777	0.172
Outside	28	3.15	8.076	0.21
Outside	28	2.79	7.077	0.178
Outside	28	2.31	6.629	0.168
Outside	28	2.34	6.916	0.2
Outside	28	3.44	8.258	0.196
Outside	28	2.57	7.253	0.166
Outside	28	2.89	7.554	0.192
Outside	28	3.13	7.541	0.213
Outside	28	2.58	7.318	0.204
Outside	28	3.28	7.725	0.217
Outside	28	3.4	7.924	0.192
Outside	28	2.41	7.226	0.188
Outside	28	2.75	7.68	0.191
Outside	28	3.94	8.377	0.195
Outside	28	3.62	7.48	0.179
Outside	28	1.96	6.431	0.186
Outside	28	4.06	8.023	0.202
Outside	28	1.77	5.919	0.172
Outside	28	2.8	7.278	0.172
Outside	28	1.46	5.65	0.154
Outside	28	2.48	7.248	0.166
Outside	28	3.02	7.453	0.199
Outside	28	2.96	7.352	0.189
Outside	28	2.47	7.191	0.181
Outside	28	2.32	6.935	0.18
Outside	28	2.19	6.716	0.152
Outside	28	2.75	6.918	0.19
Outside	28	2.73	7.364	0.186
Outside	28	2	6.648	0.169
Outside	28	2.02	6.623	0.178
Outside	28	2.2	6.623	0.176
Outside	28	2.88	7.202	0.191
Outside	28	2.63	7.167	0.175
Outside	28	1.93	6.261	0.171
Outside	28	2.52	6.948	0.196
Outside	28	2.34	6.543	0.174
Outside	28	2.03	6.784	0.19
Outside	28	3.17	7.482	0.198
Outside	28	3.47	7.841	0.21
Outside	28	2.48	7.323	0.206
Outside	28	2.96	7.194	0.213
Outside	28	1.87	6.484	0.169
Outside	28	1.76	6.423	0.162
Outside	28	1.45		0.166
Outside	28	1.97	6.718	0.188
Outside	28	1.79	6.419	0.178
Outside	28	1.63	5.868	0.162
Outside	28	1.09	5.174	0.15
Outside	28	1.82	6.293	0.146
Outside	28	2.09	6.362	0.187
Outside	28	1.81	6.313	0.161
Outside	28	1.82	6.303	0.176
Outside	28	1.31	5.223	0.17
Outside	32	4.82	8.603	0.235
Outside	32	4.31	8.503	0.206
Outside	32	4.74	8.828	0.239
Outside	32	4.61	9.197	0.211
Outside	32	4.48	8.135	0.2
Outside	32	3.21	7.472	0.197
Outside	32	4.53	8.93	0.23
Outside	32	4.29	8.416	0.19
Outside	32	3.03	7.891	0.197
Outside	32	4.26	8.129	0.217
Outside	32	3.67	7.896	0.204
Outside	32	4.69	8.498	0.201
Outside	32	3.55	8.338	0.195
Outside	32	3.34	7.704	0.166
Outside	32	4.13	7.867	0.177
Outside	32	2.97	7.5	0.189
Outside	32	4.34	8.776	0.213
Outside	32	3.21	8.167	0.216
Outside	32	3.05	7.581	0.205
Outside	32	3.46	7.731	0.168
Outside	32	2.61	7.127	0.168
Outside	32	3.36	7.563	0.184
Outside	32	2.55	7.308	0.184
Outside	35	5.58	9.142	0.251
Outside	35	4.96	8.726	0.222
Outside	35	9.21	10.868	0.267
Outside	37	9.24	11.105	0.339
Outside	37	11.7	12.915	0.321
Outside	37	6.84	10.214	0.301
Outside	37	7.31	10.777	0.309
Outside	38	10.7	12.015	0.312
Outside	38	9.6	11.744	0.333
Outside	38	7.9	10.572	0.29
Outside	38	8.9	11.662	0.329
Outside	38	8.4	11.12	0.31
Outside	39	9.8	11.198	0.338
Outside	39	11.8	12.285	0.33
Outside	39	9.5	11.505	0.316
Outside	39	8.4	11.154	0.325
Outside	39	9.5	11.464	0.347
Outside	39	7.9	10.577	0.318
Outside	40	9.69	11.38	0.269
Outside	40	9.57	10.936	0.43
Outside	40	8.98	11.194	0.347
Outside	40	12.16	12.24	0.427
Outside	40	9.5		0.413
Outside	40	10.43	11.429	0.405
Outside	42	8.5	10.85	0.365
Outside	42	9.7	11.366	0.404

## Sheet: Table S2
Table S2 Gut index of tadpoles collected from field.
Environment	Developmental stage	Body length (cm)	Gut length (cm)	Gut/body length		Factor: Gut length
Outside	42	11.03	13.5	1.22393		Source	Type Ⅲ sum of squares	df	Mean Square	F	Sig.
Outside	42		15.8			Corrected model	1229.704a	12	102.475	7.8491	1.75306e-08
Outside	40	10.997	26.5	2.40975		Intercept	40780.5	1	40780.5	3123.59	8.44739e-53
Outside	40	12.119	29	2.39294		Environment	0.939435	1	0.939435	0.071956	0.789445
Outside	40	10.88	37	3.40074		Stages	991.105	6	165.184	12.6523	4.05226e-09
Outside	40	11.183	27	2.41438		Interaction	169.858	5	33.9717	2.60206	0.0341346
Outside	40	10.77	29	2.69266		Error	770.285	59	13.0557
Outside	39	11.105	31.5	2.83656		Total	66099.9	72
Outside	39	11.759	36.5	3.10401		Corrected total	1999.99	71
Outside	39	10.31	37	3.58875		a. R Squared = .615（Adjusted R Squared = .537）
Outside	39	10.821	27	2.49515
Outside	39	9.869	27	2.73584
Outside	38	11.626	33	2.83847		Factor: Gut/body length
Outside	38	11.526	37	3.21013		Source	Type Ⅲ sum of squares	df	Mean Square	F	Sig.
Outside	38	10.513	29.5	2.80605		Corrected model	10.813a	12	0.901124	7.15105	8.64847e-08
Outside	38	10.63	28	2.63405		Intercept	348.829	1	348.829	2768.2	1.19457e-50
Outside	38	11.071	35.5	3.20658		Environment	0.126395	1	0.126395	1.00303	0.320738
Outside	37	12.11	43.5	3.59207		Stages	10.3463	6	1.72439	13.6842	1.30602e-09
Outside	37	10.917	35	3.20601		Interaction	0.515951	5	0.10319	0.818887	0.541223
Outside	37	10.317	36.5	3.53785		Error	7.30874	58	0.126013
Outside	37	9.501	35	3.68382		Total	706.473	71
Outside	34-36	10.359	36.5	3.52351		Corrected total	18.1222	70
Outside	34-36	9.142	29	3.17217		a. R Squared = .597（Adjusted R Squared = .513）
Outside	34-36	8.726	26	2.9796
Outside	31-33	8.043	30	3.72995
Outside	31-33	8.269	26	3.14427
Outside	31-33	8.675	26.5	3.05476
Outside	31-33	8.614	30	3.4827
Outside	31-33	8.217	33.5	4.07691
Outside	26-30	7.65	25	3.26797
Outside	26-30	7.708	25.5	3.30825
Outside	26-30	8.05	29	3.60248
Outside	26-30	7.882	26.5	3.36209
Outside	26-30	8	25	3.125
Outside	26-30	7.562	27	3.57048
Cave	42	9.383	18	1.91836
Cave	40	11.634	27	2.32078
Cave	40	9.665	23	2.37972
Cave	40	9.685	28	2.89107
Cave	40	9.736	23	2.36237
Cave	40	9.177	27	2.94214
Cave	39	10.466	31	2.96197
Cave	39	9.856	26	2.63799
Cave	39	11.322	32	2.82636
Cave	39	9.642	40	4.14852
Cave	39	9.926	33	3.3246
Cave	38	10.288	30	2.91602
Cave	38	12.336	37	2.99935
Cave	38	10.634	34	3.19729
Cave	38	11.453	32	2.79403
Cave	37	10.49	34	3.24118
Cave	37	10.362	33	3.18471
Cave	37	9.564	32	3.34588
Cave	37	9.228	34	3.68444
Cave	37	9.747	28	2.87268
Cave	34-36	9.054	33	3.6448
Cave	34-36	8.928	32	3.58423
Cave	34-36	9.828	29	2.95075
Cave	34-36	10.144	32	3.15457
Cave	34-36	8.971	31	3.45558
Cave	34-36	9.23	32	3.46696
Cave	26-30	8.968	38	4.23729
Cave	26-30	7.998	29	3.62591
Cave	26-30	10.244	31	3.02616
Cave	26-30	8.484	25	2.94672
Cave	26-30	8.378	32	3.81953
Cave	25	8.281	22	2.65668
Cave	25	8.325	25	3.003
Cave	25	7.712	25	3.2417
Cave	25	9.287	33	3.55335
Cave	25	8.409	26	3.09193
Cave	25	7.991	26	3.25366

## Sheet: Table S3
Table S3 Sample information for this study.
Experiments	Techniques	Tadpole stages	Sample numbers
			Cave	Outside
Sediment microbiota of cave and outside environment	16S rDNA	\	N = 6	N = 6
Gut microbial composition and function	16S rDNA (Each sample consists of gut content from a single tadpole)	25	N = 5	N = 1
		26–30	N = 3	N = 5
		31–33	N = 0	N = 5
		34–36	N = 6	N = 3
		37	N = 5	N = 4
		38	N = 3	N = 5
		39	N = 4	N = 5
		40	N = 5	N = 5
	Metagenome (Each sample consists of gut content from several tadpoles)	26–30	N = 4	N = 4
	Metabolome (Each sample consists of gut content from a single tadpole)	30–36	N = 8	N = 8
	SCFAs (Each sample consists of gut content from a single tadpole)	30–36	N = 8	N = 8
Influence of food availability on gut microbiota	16S rDNA (Each sample consists of gut content from a single tadpole)	25–30	N = 6 per reps reps =2 per treatment	N = 5 per reps reps =2 per treatment
	Metagenome (Each sample consists of gut content from several tadpoles)	25–30	N = 3	N = 3

## Sheet: Table S4
Table S4 Influence of food abundance on tadpole body traits.
Food levels	Source	Body weight (g)	Body length (cm)	Fat body (mg)	Liver relative size (mm*mm)	Gut length (cm)		Factor: Relative gut length (gut/body length)
L	Cave	2.042	6.759	31.6	\	22		Source	Type Ⅲ sum of squares	df	Mean Square	F	Sig.
L	Cave	1.22	5.97	11.4	\	18		Corrected model	13.799	7	1.971	10.347	1.75306e-08
L	Cave	1.029	5.623	8.6	\	16		Intercept	987.07	1	987.07	5181.18	8.44739e-53
L	Cave	0.564	4.538	5.3	\	14		Food level	9.976	3	3.325	17.454	0
L	Cave	0.4	3.945	4.3	\	11		Tadpole sources	2.413	1	2.413	12.665	0.001
L	Cave	0.461	4.189	2.9	\	12		Interaction	1.26	3	0.42	2.204	0.049
L	Outside	0.616	4.751	2.5	\	12.5		Error	15.241	80	0.191
L	Outside	0.818	5.21	8.8	\	15		Total	1033.3	88
L	Outside	0.876	5.491	12	7.391	15		Corrected total	29.04	87
L	Outside	0.995	5.796	6	7.339	14		a. R Squared = .475（Adjusted R Squared = .429）
L	Outside	2.782	7.944	32.7	7.727	22
L	Cave	1.521	6.298	23.1	15.392	25
L	Cave	1.247	6.356	24.2	11.037	22		Factor: Relative fat body weight (fat body/body weight)
L	Cave	1.043	5.531	14.9	14.201	16		Source	Type Ⅲ sum of squares	df	Mean Square	F	Sig.
L	Cave	1.071	5.529	12.8	12.459	22.5		Corrected model	1887.85	7	269.693	9.7499	1.00646e-08
L	Cave	1.071	5.498	13.5	12.056	21.5		Intercept	25618.4	1	25618.4	926.153	9.62964e-46
L	Cave	2.312	7.28	37.3	8.822	22		Food level	1842.72	3	614.241	22.206	1.47424e-10
L	Outside	0.363	3.798	1.7	12.618	10		Tadpole sources	1.26171	1	1.26171	0.0456132	0.831424
L	Outside	0.647	4.793	3.4	3.218	12		Interaction	100.916	3	33.6385	1.2161	0.309321
L	Outside	0.8	5.124	4.34	4.344	15		Error	2212.89	80	27.6611
L	Outside	1.302	5.974	21.7	8.068	16		Total	29899.7	88
L	Outside	2.571	8.122	38.3	17.674	20		Corrected total	4100.74	87
M	Cave	0.487	4.219	2.4	16.455	10.5		a. R Squared = .460（Adjusted R Squared = .413）
M	Cave	0.548	4.32	2.1	12.572	12.5
M	Cave	0.623	4.728	11	10.299	13.5
M	Cave	1.302	5.832	15.3	14.589	17		Factor: Relative liver size (area quantified with Image-pro Plus)
M	Cave	1.944	6.997	22.2	11.641	26.5		Source	Type Ⅲ sum of squares	df	Mean Square	F	Sig.
M	Cave	2.487	7.724	64.3	16.878	24		Corrected model	18534.128a	8	2316.77	26.8316	1.32008e-18
M	Outside	0.91	5.559	15.5	24.427	16		Intercept	2951.01	1	2951.01	34.177	1.40849e-07
M	Outside	0.779	4.98	12.5	10.743	15		Body weight (covariate)	5703.2	1	5703.2	66.0515	9.714e-12
M	Outside	0.8	5.23	6.1	9.873	15		Food level	8365.57	3	2788.52	32.2952	2.81013e-13
M	Outside	0.958	5.643	10.9	12.355	15		Tadpole sources	50.2344	1	50.2344	0.581788	0.448139
M	Outside	3.71	8.115	65.6	15.418	29		Interaction	51.4346	3	17.1449	0.198563	0.897038
M	Cave	0.69	4.482	8.3	46.93	12		Error	6130.48	71	86.3448
M	Cave	0.937	5.25	24.8	14.297	13		Total	85854.2	80
M	Cave	1.256	6.053	14.3	12.882	19		Corrected total	24664.6	79
M	Cave	1.377	6.419	12	18.191	23		a. R Squared = .751（Adjusted R Squared = .723）
M	Cave	1.588	6.692	27.2	6.982	24.5
M	Cave	2.929	7.8	67.9	20.697	27
M	Outside	1.036	5.282	20.5	30.247	20
M	Outside	1.276	6.369	14.6	17.302	17
M	Outside	1.263	5.783	12.1	14.675	19
M	Outside	2.233	6.803	44.1	24.582	20.5
M	Outside	2.797	7.5	44.7	16.185	25
H	Cave	0.896	4.952	13.9	21.991	17.48
H	Cave	0.624	4.434	17.3	22.476	15.73
H	Cave	1.335	5.974	23	35.904	26.8
H	Cave	1.729	6.492	26.9	45.921	31
H	Cave	1.765	6.505	41.9	38.147	27
H	Cave	2.612	7.878	65.9	40.776	28
H	Outside	1.299	5.497	30.9	28.417	18.5
H	Outside	1.255	5.333	20.9	29.307	21
H	Outside	1.873	6.891	54.2	24.377	26
H	Outside	1.502	6.301	32.4	30.172	19.5
H	Outside	2.488	7.176	48.3	32.87	24
H	Cave	1.116	5.237	26.4	29.281	20
H	Cave	1.21	5.722	25.6	28.357	23
H	Cave	1.183	5.897	20.6	29.762	25
H	Cave	1.348	6.192	32	28.162	19.5
H	Cave	2.201	7.154	30.4	42.895	28.5
H	Cave	2.173	6.929	36.4	50.625	33
H	Outside	0.92	5.189	23.7	26.34	17
H	Outside	1.186	5.549	31.7	26.655	19.5
H	Outside	1.155	5.683	24	33.559	18.5
H	Outside	1.495	5.927	39.4	31.83	24.5
H	Outside	3.842	8.519	72.2	67.791	28.5
VH	Cave	0.997	5.121	11.8	23.573	21.5
VH	Cave	0.559	4.122	12.1	20.22	12
VH	Cave	1.477	6.091	42.8	32.707	20
VH	Cave	1.263	5.687	21	38.372	25.5
VH	Cave	2.415	6.904	54.9	44.952	25
VH	Cave	3.898	8.461	88.8	80.334	33
VH	Outside	1.264	5.953	31.4	37.827	17.5
VH	Outside	1.404	5.927	33.5	32.996	19.5
VH	Outside	1.271	5.8	18.1	30.794	23
VH	Outside	1.19	5.767	20.8	31.806	19
VH	Outside	4.217	8.473	115.6	87.132	34.5
VH	Cave	1.537	5.871	45.3	40.488	19.8
VH	Cave	1.016	5.285	8.4	22.167	15.5
VH	Cave	1.309	5.687	30.2	49.487	24
VH	Cave	1.09	5.298	22.3	24.827	21.5
VH	Cave	2.673	7.239	46.9	57.548	28
VH	Cave	4.622	8.803	130.1	68.116	38
VH	Outside	1.084	5.61	24.3	29.917	20
VH	Outside	1.243	6.13	21	32.956	17
VH	Outside	1.479	5.853	32	35.197	19.5
VH	Outside	2.055	6.642	51.3	50.671	25
VH	Outside	5.634	9.209	158.2	74.234	38
