# Supplementary material for: Gut microbiota reflect adaptation of cave-dwelling tadpoles to resource scarcity
Source: ISME J. 2024 Jan 10;18(1):wrad009. doi: 10.1093/ismejo/wrad009 (PMC10811740; doi:10.1093/ismejo/wrad009)
Supplement: Supplementary_data_3_wrad009 [file supplementary_data_3_wrad009.xlsx]

## Sheet: SCFA levels
Sample	Acetic.acid (μg/g)	Propionic.acid (μg/g)	Isobutyric.acid (μg/g)	Butyric.acid (μg/g)	Isovaleric.acid (μg/g)	Valeric.acid (μg/g)	Caproic.acid (μg/g)
Outside-1	272.854	17.979	3.397	2.844	5.196	0.464	0.717
Outside-2	404.21	28.461	5.646	12.534	6.808	0.407	0.703
Outside-3	413.693	20.614	1.534	1.532	4.471	0.363	0.556
Outside-4	233.961	14.141	2.081	1.546	4.666	0.274	0.663
Outside-5	111.057	10.148	1.946	1.145	3.939	0.768	0.979
Outside-6	162.049	20.659	3.872	2.317	5.902	0.415	0.601
Outside-7	155.417	8.81	1.56	1.001	3.626	0.213	0.496
Outside-8	276.246	13.336	2.376	1.952	3.563	0.341	0.566
Cave-1	170.064	23.577	3.387	5.236	4.837	0.672	1.254
Cave-2	120.409	17.33	5.627	4.608	3.949	1.538	1.765
Cave-3	342.957	43.227	7.317	14.676	7.056	0.382	0.695
Cave-4	375.429	55.047	6.689	21.085	8.572	0.287	0.655
Cave-5	343.195	46.904	8.285	9.056	6.88	0.447	1.179
Cave-6	177.266	21.443	4.208	2.269	6.307	0.34	0.962
Cave-7	208.559	35.38	8.962	11.243	8.713	0.582	0.618
Cave-8	179.849	31.345	6.868	7.387	5.95	0.565	0.792
