# Supplementary material for: Gut microbiota reflect adaptation of cave-dwelling tadpoles to resource scarcity
Source: ISME J. 2024 Jan 10;18(1):wrad009. doi: 10.1093/ismejo/wrad009 (PMC10811740; doi:10.1093/ismejo/wrad009)
Supplement: Supplementary_data_4_wrad009 [file supplementary_data_4_wrad009.xlsx]

## Sheet: Metabolomic data
Sample Name	ESI Mode	Transition	RT(min)	KEGG	Outside-1	Outside-2	Outside-3	Outside-4	Outside-5	Outside-6	Outside-7	Outside-8	Cave-1	Cave-2	Cave-3	Cave-4	Cave-5	Cave-6	Cave-7	Cave-8
3-phosphoglycerate	negative	185/97	11.45	C00197	2.25518e+06	1.95944e+06	2.15995e+06	2.16967e+06	1.97159e+06	2.19096e+06	2.97467e+06	2.22196e+06	2.15303e+06	1.94206e+06	2.07447e+06	2.30416e+06	2.1227e+06	1.80857e+06	1.85999e+06	1.97113e+06
2-phosphoglycerate	negative	185/79	11.13	C03673	678690	549432	344146	297127	366022	446460	2501000	716195	448005	292731	335405	296415	197558	170523	200711	162141
6-phosphogluconate	negative	275/97	11.8	C00345	655176	550417	505367	462792	402533	409255	695354	413388	367538	268100	256886	297573	247998	233564	243795	227845
ADP	negative	426/79	11.16	C00008	749231	612450	446460	402939	400708	407188	1.55365e+06	435091	366451	301257	397446	350835	263761	256301	272168	258578
D-Ribose 5-phosphate	negative	229/97	11.97	C00117	4.56379e+06	4.04689e+06	2.75937e+06	2.69338e+06	4.02533e+06	4.27857e+06	1.23155e+07	2.94539e+06	2.9577e+06	2.54837e+06	2.49131e+06	2.76731e+06	2.23829e+06	2.64569e+06	2.67964e+06	2.76594e+06
alpha-Ketoglutarate	negative	145/101	8.43	C00026	8.18703e+06	1.17173e+07	7.28597e+06	1.02819e+07	1.24137e+07	8.81551e+06	15631250	8.77417e+06	8.93836e+06	8.83876e+06	9.79074e+06	3.54308e+07	5.01251e+06	5.15702e+06	5.83216e+06	6.40086e+06
AMP	negative	346/79	9.89	C00020	2.73614e+07	2.33361e+06	3.5138e+06	2.16967e+06	9.85796e+06	1.09548e+07	3.19256e+07	5.56007e+06	2.55537e+06	6.72617e+06	2.01631e+07	1.60944e+06	776571	1.57088e+06	1.33457e+06	2.11949e+06
ATP	negative	506/159	11.87	C00002	316366	208745	206694	164596	142393	158121	364729	163288	121788	93598	88116.6	116945	90897.7	86398.2	87955.3	85203.6
cAMP	negative	328/134	5.75	C00575	1.00681e+06	252069	390652	2.4155e+06	250100	1.08514e+06	160102	752367	990613	455675	5.1571e+06	3.18414e+06	5.31725e+06	2.28397e+06	5.36979e+06	2.9037e+06
Cis-Aconitate	negative	173/129	10.65	C00417	1.58183e+06	1.1028e+06	834011	879625	1.43305e+06	1.56054e+06	1563125	1.08514e+06	1.02758e+06	814720	979074	643776	551691	537405	1.08237e+06	707910
D-Fructose 1,6-bisphosphate	negative	339/79	11.75	C05378	2.25518e+06	1.91021e+06	1.67422e+06	1.45357e+06	1.26876e+06	1.26083e+06	2.1789e+06	1.09548e+06	916671	707669	657240	673881	628403	549807	513861	484304
D-Fructose 6-phosphate	negative	259/79	10.93	C00085	1.79559e+07	2.21545e+07	8.38145e+06	5.96392e+06	1.82555e+07	1.24017e+07	4.64201e+07	8.05074e+06	1.07326e+07	6.26197e+06	8.56932e+06	6.80828e+06	3.67794e+06	3.66882e+06	6.36809e+06	4.20719e+06
D-Glucose 6-phosphate	negative	259/79	10.93	C00092	1.92385e+07	2.28438e+07	9.03254e+06	5.95324e+06	1.83468e+07	1.22983e+07	4.57569e+07	8.39179e+06	1.12001e+07	6.54618e+06	8.85044e+06	6.5767e+06	4.03523e+06	3.62748e+06	6.29453e+06	4.186e+06
Dihydroxyacetone phosphate	negative	169/97	11.13	C00111	659452	1.35881e+06	382384	627388	815107	541539	3.71361e+06	440259	312081	351466	514741	464306	164982	222196	252202	295669
Fumarate	negative	115/71	8.58	C00122	1250500	1.41789e+06	1.41586e+06	1.165e+06	1.07707e+06	1.55021e+06	1.19366e+06	1.32284e+06	2.24003e+06	1.16524e+06	1.68672e+06	7.1209e+06	837520	891886	1.30304e+06	1.43066e+06
GDP	negative	442/79	11.41	C00035	224449	174282	121950	117568	110446	111615	197048	89705.3	88731.1	78819.4	75223.9	93671.7	61789.4	65832.1	70511.4	52563.4
Glyceraldehyde 3-phosphate	negative	169/97	10.19	C00118	638076	1.27019e+06	367916	659452	774032	522936	3.63782e+06	407188	310994	350519	477904	474727	194405	239765	240642	270235
GTP	negative	522/79	11.05	C00044	112224	95904.5	76373.5	65838.3	70192.3	60354.7	90282.3	43819.2	41212.1	34767.7	35479.3	36241.3	30579.5	25320	24694.7	27765.3
Isocitrate	negative	191/73	11.66	C00311	156045	137850	161221	123981	154259	140552	149681	149853	160934	119366	120203	118103	113491	89291.9	94050.2	92303.9
L-Lactate	negative	89/43	5.03	C00186	4.99131e+07	6.87283e+07	4.27857e+07	2.72545e+07	3.87929e+07	4.54727e+07	5.6083e+07	3.7825e+07	4.74103e+07	5.03989e+07	4.26527e+07	6.71565e+07	2.44846e+07	2.7697e+07	3.33116e+07	3.11565e+07
L-Malate	negative	133/115	9.65	C00149	2.4155e+07	3.0524e+07	1.53987e+07	1.32532e+07	1.43305e+07	2.25297e+07	7.92931e+07	1.42619e+07	1.42448e+07	1.38313e+07	1.5704e+07	3.39256e+07	1.06135e+07	7.95773e+06	8.31215e+06	7.87391e+06
Oxaloacetate	negative	131/87	8.8	C00036	2.46894e+06	1.74282e+06	3.56548e+06	2.0521e+06	1.24137e+06	2.56301e+06	3438875	3.17276e+06	6.21988e+06	2.80415e+06	4.71119e+06	2.39679e+06	7.32436e+06	1.80857e+07	5.66403e+06	4.49332e+06
Phosphoenolpyruvate	negative	167/79	10.95	C00074	423246	473615	279037	287508	395231	603547	3.41993e+06	414422	269673	219785	213264	408728	356235	1.00453e+06	1.13491e+06	944233
Pyruvate	negative	87/32	2.54	C00022	771676	1.53605e+06	1.11615e+06	1.11156e+06	1.26876e+06	400987	1.36418e+06	791639	1.21788e+06	1.51576e+06	1.33774e+06	4.44622e+06	1.27152e+06	964229	799689	920919
Ribulose 1,5 bisphosphate	negative	309/79	11.1	C01182	347361	353488	294539	252238	230932	269736	413991	267669	217478	167681	180305	151681	125050	127117	121897	119751
Succinate	negative	117/73	8.92	C00042	3.84769e+07	3.25918e+07	3.80317e+07	3.74081e+07	3.30424e+07	3.68949e+07	3.40098e+07	3.59648e+07	3.9581e+07	3.54308e+07	3.63517e+07	4.63148e+07	3.05795e+07	3.95819e+07	3.85658e+07	3.87867e+07
Trans-Aconitate	negative	173/85	10.25	C02341	948029	656759	342079	441416	674540	793706	692512	490899	393636	264310	577750	291783	195456	128150	520166	259638
UDPglucose	negative	565/323	10.04	C00029	1.44288e+06	1.35881e+06	713095	1.22912e+06	2.62879e+06	1.36418e+06	8.25141e+06	1.43652e+06	750300	3.1073e+06	2.80151e+06	505989	271117	1.20916e+06	292134	2.24666e+06
L-Glutamate	negative	146/102	9.13	C00025	3.98664e+07	4.06659e+07	3.94786e+07	4.42485e+07	3.33162e+07	3.65849e+07	2.97467e+07	37515000	4.39306e+07	3.59045e+07	3.54793e+07	3.60098e+07	2.98439e+07	3.87552e+07	4.01421e+07	4.36615e+07
